# Supplementary material for: Spectral purity, intensity and dominant wavelength: Disparate colour preferences of two Brazilian stingless bee species
Source: PLoS One. 2018 Sep 28;13(9):e0204663. doi: 10.1371/journal.pone.0204663 (PMC6162086; doi:10.1371/journal.pone.0204663)
Supplement: S1 Data — (XLSX) [file pone.0204663.s004.xlsx]

## Sheet: P. helleri Dominant wavelength
UV-blue vs Blue	4	20	**
UV-blue vs UV-yellow	18	6	*
UV-blue vs Yellow	15	9	ns
UV-blue vs Red	22	2	***
UV-blue vs White	6	18	*
UV-blue vs UV-white	14	10	ns
Blue vs UV-yellow	17	7	*
Blue vs Yellow	17	7	*
Blue vs Red	24	0	***
Blue vs White	12	12	ns
Blue vs UV-white	18	6	*
UV-yellow vs Yellow	5	19	**
UV-yellow vs Red	20	4	**
UV-yellow vs White	4	20	**
UV-yellow vs UV-white	5	19	**
Yellow vs Red	22	2	***
Yellow vs White	6	18	*
Yellow vs UV-white	14	10	ns
Red vs White	4	20	**
Red vs. UV-white	5	19	**
UV-white vs White	20	4	***

## Sheet: P. helleri UV-blue
Bee	P+I+	P+I-	P-I+	P-I-
1	3	2	0	1
2	1	2	2	1
3	3	2	1	0
4	3	2	1	0
5	2	2	1	1
6	2	3	0	1
7	3	2	0	1
8	3	2	1	0
9	2	2	1	1
10	2	1	2	1
11	3	2	1	0
12	3	2	0	1
13	3	2	1	0
14	2	3	1	0
15	3	2	0	1
16	3	2	1	0
17	3	2	0	1
18	3	2	0	1
19	3	2	0	1
20	2	3	0	1
21	3	2	0	1
22	2	2	0	2
23	2	2	1	1
24	3	1	1	1
	62	49	15	18

## Sheet: P. helleri Blue
Bee	P+I+	P+I-	P-I+	P-I-
1	1	0	3	2
2	1	3	2	0
3	3	2	0	1
4	3	2	0	1
5	2	1	2	1
6	2	3	1	0
7	3	2	1	0
8	3	1	1	1
9	3	2	1	0
10	3	2	1	0
11	3	2	1	0
12	2	2	1	1
13	2	3	0	1
14	2	3	0	1
15	3	2	0	1
16	3	2	1	0
17	3	2	1	0
18	2	2	0	2
19	2	2	1	1
20	2	3	1	0
21	3	2	0	1
22	2	1	1	2
23	3	2	1	0
24	2	3	1	0
	58	49	21	16

## Sheet: P. helleri UV-yellow
Bee	P+I+	P+I-	P-I+	P-I-
1	1	3	1	1
2	1	2	1	2
3	1	3	2	0
4	3	1	0	2
5	3	2	1	0
6	3	2	1	0
7	2	3	1	0
8	2	1	2	1
9	3	1	1	1
10	2	1	2	1
11	3	1	0	2
12	1	0	3	2
13	3	2	0	1
14	3	2	0	1
15	2	3	1	0
16	2	3	0	1
17	3	2	0	1
18	3	2	1	0
19	2	3	0	1
20	2	3	0	1
21	2	3	1	0
22	1	2	1	2
23	3	2	1	0
24	2	3	0	1
	53	50	20	21

## Sheet: P. helleri Yellow
Bee	P+I+	P+I-	P-I+	P-I-
1	1	2	1	2
2	0	2	3	1
3	2	2	2	0
4	3	1	2	0
5	3	1	1	1
6	2	2	0	2
7	3	2	0	1
8	3	2	1	0
9	1	3	1	1
10	2	2	0	2
11	2	3	0	1
12	2	0	3	1
13	3	1	2	0
14	2	3	1	0
15	2	3	0	1
16	3	2	0	1
17	3	2	0	1
18	2	1	1	2
19	2	3	1	0
20	3	1	2	0
21	2	3	0	1
22	0	1	2	3
23	3	1	1	1
24	3	2	1	0
	52	45	25	22

## Sheet: P. helleri Red
Bee	P+I+	P+I-	P-I+	P-I-
1	2	1	2	1
2	2	1	1	2
3	3	1	2	0
4	1	3	2	0
5	3	2	1	0
6	1	3	1	1
7	3	2	0	1
8	2	1	2	1
9	2	2	1	1
10	1	3	1	1
11	2	3	0	1
12	0	1	2	3
13	2	2	0	2
14	0	3	1	2
15	2	1	0	3
16	2	1	0	3
17	1	2	0	3
18	1	2	1	2
19	1	2	0	3
20	2	1	1	2
21	2	2	0	2
22	1	0	3	2
23	2	0	1	3
24	2	1	1	2
	40	40	23	41

## Sheet: P. helleri White
Biene	UV+I+	UV+I-	UV-I+	UV-I-
1	3	0	1	2
2	1	3	2	0
3	0	1	3	2
4	2	1	2	1
5	1	2	2	1
6	0	1	2	3
7	2	0	3	1
8	2	0	3	1
9	1	1	3	1
10	1	0	3	2
11	1	0	3	2
12	1	1	3	1
13	1	0	3	2
14	1	0	3	2
15	3	1	2	0
16	1	0	3	2
17	1	0	3	2
18	1	0	3	2
19	1	0	3	2
20	2	0	3	1
21	3	1	2	0
22	2	1	2	1
23	2	1	3	0
24	1	0	3	2
	34	14	63	33

## Sheet: M. bicolor dominant wavelength
Bee	Stimulus	Choice
B1	UV-blue	6
B1	Blue	5
B1	UV-Yellow	4
B1	Yellow	3
B1	Red	2
B1	UVWhite-	1
B1	UVWhite+	0
B2	UV-blue	6
B2	Blue	5
B2	UV-Yellow	4
B2	Yellow	3
B2	Red	2
B2	UVWhite-	1
B2	UVWhite+	0
B3	UV-blue	6
B3	Blue	5
B3	UV-Yellow	4
B3	Yellow	3
B3	Red	2
B3	UVWhite-	1
B3	UVWhite+	0
B4	UV-blue	6
B4	Blue	5
B4	UV-Yellow	4
B4	Yellow	3
B4	Red	2
B4	UVWhite-	1
B4	UVWhite+	0
B5	UV-blue	4
B5	Blue	5
B5	UV-Yellow	5
B5	Yellow	3
B5	Red	3
B5	UVWhite-	1
B5	UVWhite+	0
B6	UV-blue	3
B6	Blue	6
B6	UV-Yellow	4
B6	Yellow	4
B6	Red	3
B6	UVWhite-	1
B6	UVWhite+	0
B7	UV-blue	3
B7	Blue	6
B7	UV-Yellow	4
B7	Yellow	4
B7	Red	3
B7	UVWhite-	1
B7	UVWhite+	0
B8	UV-blue	2
B8	Blue	4
B8	UV-Yellow	4
B8	Yellow	4
B8	Red	3
B8	UVWhite-	1
B8	UVWhite+	3
B9	UV-blue	2
B9	Blue	4
B9	UV-Yellow	4
B9	Yellow	4
B9	Red	2
B9	UVWhite-	2
B9	UVWhite+	3
B10	UV-blue	2
B10	Blue	4
B10	UV-Yellow	4
B10	Yellow	4
B10	Red	2
B10	UVWhite-	2
B10	UVWhite+	3
B11	UV-blue	1
B11	Blue	3
B11	UV-Yellow	4
B11	Yellow	5
B11	Red	2
B11	UVWhite-	3
B11	UVWhite+	3
B12	UV-blue	1
B12	Blue	2
B12	UV-Yellow	4
B12	Yellow	5
B12	Red	2
B12	UVWhite-	3
B12	UVWhite+	4
B13	UV-blue	1
B13	Blue	2
B13	UV-Yellow	3
B13	Yellow	5
B13	Red	2
B13	UVWhite-	4
B13	UVWhite+	4
B14	UV-blue	0
B14	Blue	2
B14	UV-Yellow	3
B14	Yellow	4
B14	Red	3
B14	UVWhite-	5
B14	UVWhite+	4
B15	UV-blue	0
B15	Blue	1
B15	UV-Yellow	3
B15	Yellow	3
B15	Red	4
B15	UVWhite-	5
B15	UVWhite+	5
B16	UV-blue	0
B16	Blue	1
B16	UV-Yellow	3
B16	Yellow	3
B16	Red	4
B16	UVWhite-	5
B16	UVWhite+	5
B17	UV-blue	0
B17	Blue	1
B17	UV-Yellow	2
B17	Yellow	3
B17	Red	5
B17	UVWhite-	5
B17	UVWhite+	5
B18	UV-blue	0
B18	Blue	1
B18	UV-Yellow	2
B18	Yellow	3
B18	Red	4
B18	UVWhite-	5
B18	UVWhite+	6
B19	UV-blue	0
B19	Blue	1
B19	UV-Yellow	2
B19	Yellow	3
B19	Red	4
B19	UVWhite-	5
B19	UVWhite+	6
B20	UV-blue	0
B20	Blue	1
B20	UV-Yellow	2
B20	Yellow	3
B20	Red	4
B20	UVWhite-	5
B20	UVWhite+	6

## Sheet: M. bicolor UV-blue
Bee	Stimulus	Choice
B1	uvblueP+I+	3
B1	uvblueP+I-	2
B1	uvblueP-I+	1
B1	uvblueP-I-	0
B2	uvblueP+I+	3
B2	uvblueP+I-	2
B2	uvblueP-I+	1
B2	uvblueP-I-	0
B3	uvblueP+I+	3
B3	uvblueP+I-	2
B3	uvblueP-I+	1
B3	uvblueP-I-	0
B4	uvblueP+I+	3
B4	uvblueP+I-	2
B4	uvblueP-I+	1
B4	uvblueP-I-	0
B5	uvblueP+I+	3
B5	uvblueP+I-	2
B5	uvblueP-I+	1
B5	uvblueP-I-	0
B6	uvblueP+I+	3
B6	uvblueP+I-	2
B6	uvblueP-I+	1
B6	uvblueP-I-	0
B7	uvblueP+I+	3
B7	uvblueP+I-	2
B7	uvblueP-I+	1
B7	uvblueP-I-	0
B8	uvblueP+I+	3
B8	uvblueP+I-	2
B8	uvblueP-I+	0
B8	uvblueP-I-	1
B9	uvblueP+I+	2
B9	uvblueP+I-	2
B9	uvblueP-I+	0
B9	uvblueP-I-	2
B10	uvblueP+I+	2
B10	uvblueP+I-	2
B10	uvblueP-I+	0
B10	uvblueP-I-	2
B11	uvblueP+I+	2
B11	uvblueP+I-	2
B11	uvblueP-I+	0
B11	uvblueP-I-	2
B12	uvblueP+I+	1
B12	uvblueP+I-	3
B12	uvblueP-I+	0
B12	uvblueP-I-	2
B13	uvblueP+I+	0
B13	uvblueP+I-	3
B13	uvblueP-I+	1
B13	uvblueP-I-	2
B14	uvblueP+I+	0
B14	uvblueP+I-	3
B14	uvblueP-I+	1
B14	uvblueP-I-	2
B15	uvblueP+I+	0
B15	uvblueP+I-	1
B15	uvblueP-I+	2
B15	uvblueP-I-	3
B16	uvblueP+I+	0
B16	uvblueP+I-	1
B16	uvblueP-I+	2
B16	uvblueP-I-	3
B17	uvblueP+I+	0
B17	uvblueP+I-	1
B17	uvblueP-I+	2
B17	uvblueP-I-	3
B18	uvblueP+I+	0
B18	uvblueP+I-	1
B18	uvblueP-I+	2
B18	uvblueP-I-	3
B19	uvblueP+I+	0
B19	uvblueP+I-	1
B19	uvblueP-I+	2
B19	uvblueP-I-	3
B20	uvblueP+I+	0
B20	uvblueP+I-	1
B20	uvblueP-I+	2
B20	uvblueP-I-	3

## Sheet: M. bicolor Blue
Bee	Choice	Stimulus
B1	blueP+I+	3
B1	blueP+I-	1
B1	blueP-I+	1
B1	blueP-I-	0
B2	blueP+I+	3
B2	blueP+I-	2
B2	blueP-I+	1
B2	blueP-I-	0
B3	blueP+I+	3
B3	blueP+I-	2
B3	blueP-I+	1
B3	blueP-I-	0
B4	blueP+I+	3
B4	blueP+I-	2
B4	blueP-I+	1
B4	blueP-I-	0
B5	blueP+I+	3
B5	blueP+I-	2
B5	blueP-I+	1
B5	blueP-I-	0
B6	blueP+I+	3
B6	blueP+I-	2
B6	blueP-I+	1
B6	blueP-I-	0
B7	blueP+I+	3
B7	blueP+I-	1
B7	blueP-I+	1
B7	blueP-I-	1
B8	blueP+I+	3
B8	blueP+I-	1
B8	blueP-I+	1
B8	blueP-I-	1
B9	blueP+I+	2
B9	blueP+I-	1
B9	blueP-I+	2
B9	blueP-I-	1
B10	blueP+I+	1
B10	blueP+I-	0
B10	blueP-I+	3
B10	blueP-I-	2
B11	blueP+I+	0
B11	blueP+I-	1
B11	blueP-I+	3
B11	blueP-I-	2
B12	blueP+I+	0
B12	blueP+I-	1
B12	blueP-I+	3
B12	blueP-I-	2
B13	blueP+I+	0
B13	blueP+I-	1
B13	blueP-I+	3
B13	blueP-I-	2
B14	blueP+I+	0
B14	blueP+I-	1
B14	blueP-I+	2
B14	blueP-I-	3
B15	blueP+I+	0
B15	blueP+I-	1
B15	blueP-I+	2
B15	blueP-I-	3
B16	blueP+I+	0
B16	blueP+I-	1
B16	blueP-I+	2
B16	blueP-I-	3
B17	blueP+I+	0
B17	blueP+I-	1
B17	blueP-I+	2
B17	blueP-I-	3
B18	blueP+I+	0
B18	blueP+I-	1
B18	blueP-I+	2
B18	blueP-I-	3
B19	blueP+I+	0
B19	blueP+I-	1
B19	blueP-I+	2
B19	blueP-I-	3
B20	blueP+I+	0
B20	blueP+I-	1
B20	blueP-I+	2
B20	blueP-I-	3

[truncated: 6 more sheets: M. bicolor UV-yellow, M. bicolor Yellow, M. bicolor Red, M. bicolor White, P. helleri - SP and I choices , M. bicolor - SP and I choices]
